# Supplementary material for: Differential Interaction between Invasive Thai Group B Streptococcus Sequence Type 283 and Caco-2 Cells
Source: Microorganisms. 2022 Sep 27;10(10):1917. doi: 10.3390/microorganisms10101917 (PMC9611625; doi:10.3390/microorganisms10101917)
Supplement: Supplementary file 1 [file microorganisms-10-01917-s001.zip]

Archive with 6 entries (6 files):
- Figure S1.pdf
- Table S1.pdf
- Table S2.pdf
- Table S3.pdf
- Table S4.pdf
- TableS5.pdf
